# Supplementary material for: The Burden Attributable to Mental and Substance Use Disorders as Risk Factors for Suicide: Findings from the Global Burden of Disease Study 2010
Source: PLoS One. 2014 Apr 2;9(4):e91936. doi: 10.1371/journal.pone.0091936 (PMC3973668; doi:10.1371/journal.pone.0091936)
Supplement: File S1 — This file contains Text S1 and Tables S1 to S6. (ZIP) [file pone.0091936.s001.zip]

Archive with 7 entries (7 files):
- Supplemental files/Table S1_Ferrari et al_181013.docx
- Supplemental files/Table S2_Ferrari et al_181013.docx
- Supplemental files/Table S3_Ferrari et al_181013.docx
- Supplemental files/Table S4_Ferrari et al_181013.docx
- Supplemental files/Table S5_Ferrari et al_181013.docx
- Supplemental files/Table S6_Ferrari et al_181013.docx
- Supplemental files/Text S1_Ferrari et al_181013.docx
